# Supplementary material for: Stretchy Electrochemical Harvesters for Binarized Self-Powered Strain Gauge-Based Static Motion Sensors
Source: Sensors (Basel). 2022 Jun 16;22(12):4542. doi: 10.3390/s22124542 (PMC9231270; doi:10.3390/s22124542)
Supplement: Supplementary file 1 [file sensors-22-04542-s001.zip]

Archive with 1 entries (1 files):
- sensors-1767158-supplementary.pdf
